# Supplementary material for: Genetic diversity of circumsporozoite protein in Plasmodium knowlesi isolates from Malaysian Borneo and Peninsular Malaysia
Source: Malar J. 2020 Oct 22;19:377. doi: 10.1186/s12936-020-03451-x (PMC7579551; doi:10.1186/s12936-020-03451-x)
Supplement: Supplementary file 2 — Additional file 2: Amino acid polymorphisms in the csp N-terminal and C-terminal coding sequences. [file 12936_2020_3451_MOESM2_ESM.xlsx]

## Sheet: Additional file 2
N-terminal non-repeat region C-terminal non-repeat region
Haplotype	0	0	0	0	0	0	0	0	0	0	0	0	0	0	0	0	0	0	0	0	0	0	0	0	0	0	0	0		2	2	2	2	2	3	3	3	3	3	3	3	3	3	3	3	3	3	3	3
	0	0	0	0	0	0	0	1	1	2	2	2	2	3	3	3	3	4	4	4	4	4	5	5	5	5	5	6		8	8	9	9	9	0	0	0	1	1	1	1	1	1	1	2	2	2	2	2
	1	2	3	4	5	6	9	1	8	1	3	4	9	2	4	8	9	1	2	4	7	8	0	1	3	7	9	4		0	8	0	2	6	3	4	7	2	3	4	5	6	8	9	0	1	3	4	7
1	M	K	N	F	I	L	V	S	L	H	E	H	S	I	V	S	F	N	V	T	L	G	A	Q	R	S	G	E		E	H	I	S	T	V	T	N	R	R	K	A	H	G	N	K	K	E	D	M
2	.	.	.	.	.	.	.	.	.	.	.	.	.	.	.	.	.	.	.	.	.	.	.	.	.	.	.	.		.	.	.	.	.	.	.	.	.	.	.	G	.	.	.	.	.	.	.	.
3	.	.	.	.	.	.	.	.	.	.	.	.	.	.	I	.	.	.	.	.	.	.	.	.	.	.	.	.		.	Q	.	.	.	.	.	.	.	.	R	.	.	D	K	.	.	.	.	.
4	.	.	.	.	.	.	.	.	.	.	.	.	.	.	.	.	.	.	.	.	.	.	.	.	.	.	.	.		.	.	.	.	.	.	.	.	.	.	.	.	.	D	K	.	.	.	N	.
5	.	R	.	.	.	.	.	.	.	.	.	.	.	.	.	.	.	.	.	.	.	.	.	.	.	.	.	.		.	.	.	.	.	.	.	.	.	.	R	Q	N	.	.	.	.	.	.	.
6	.	.	.	.	.	.	.	.	.	.	.	.	.	.	.	.	.	.	.	.	.	.	.	.	.	.	.	.		.	.	.	.	.	.	.	.	.	.	.	G	.	.	.	.	.	.	.	.
7	.	R	.	.	.	.	.	.	.	.	.	.	.	.	.	.	.	.	.	.	.	.	.	.	.	.	.	.		.	Q	.	.	.	.	.	.	.	.	R	.	.	D	K	.	.	.	.	.
8	.	.	.	.	.	.	.	.	.	.	.	.	.	.	.	.	.	.	.	.	.	.	.	.	.	.	.	.		.	Q	.	.	.	.	.	.	.	.	R	.	.	D	K	.	.	.	.	.
9	.	R	.	.	.	.	.	.	.	.	.	.	.	.	.	.	.	.	.	.	.	.	.	.	.	.	.	.		.	.	.	.	.	.	.	.	.	.	R	Q	N	.	.	.	.	.	.	.
10	.	.	.	.	.	.	.	.	.	.	.	.	.	.	.	.	.	.	.	.	.	.	.	.	.	.	.	.		.	.	.	.	.	.	.	.	.	.	R	Q	N	.	.	.	.	.	.	.
11	.	R	.	.	.	.	.	.	.	.	.	.	.	.	.	.	.	.	.	.	.	.	.	.	.	.	.	.		.	.	.	.	.	.	.	.	.	.	R	Q	N	.	.	.	.	.	.	.
12	.	.	.	.	.	.	.	.	F	.	.	.	.	.	.	.	.	.	.	.	.	.	.	.	.	.	.	.		.	.	.	.	.	.	.	.	.	.	R	Q	N	.	.	.	.	.	.	.
13	.	R	.	.	.	.	.	.	.	.	.	.	.	.	.	.	.	.	.	.	.	.	.	.	.	.	.	.		.	.	.	.	.	.	.	.	.	.	.	.	.	.	.	.	.	.	.	.
14	.	R	.	.	.	.	.	.	.	.	.	.	.	.	.	.	.	.	.	.	.	.	.	.	.	.	.	.		.	.	.	.	.	.	.	.	.	.	.	.	.	D	K	.	.	.	N	.
15	.	R	.	.	.	.	.	.	.	.	.	.	.	.	.	.	.	.	.	.	.	.	.	.	.	.	.	.		.	.	.	.	.	.	.	.	.	.	.	.	.	D	K	.	.	.	N	.
16	.	.	.	.	.	.	.	.	.	.	.	.	.	.	.	.	.	.	.	.	.	.	.	.	.	.	.	.		.	.	.	.	.	.	.	.	.	.	.	.	.	D	K	.	.	.	N	.
17	.	.	.	.	.	.	.	.	F	.	.	.	.	.	.	.	.	.	.	.	.	.	.	.	.	.	.	.		.	.	.	.	.	.	.	.	.	.	.	.	.	D	K	.	.	.	.	.
18	.	.	.	.	.	.	.	.	.	.	.	.	.	.	I	.	.	.	.	.	.	.	.	.	.	.	.	.		.	Q	.	.	.	.	.	.	.	.	R	.	.	D	K	.	.	.	.	.
19	.	.	.	.	.	.	.	.	F	.	.	.	.	.	.	.	.	.	.	.	.	.	.	.	.	.	.	.		.	Q	.	.	.	.	.	.	.	.	R	.	.	D	K	.	.	.	.	.
20	.	.	.	.	.	.	.	.	.	Y	.	.	.	.	.	.	.	S	.	.	.	.	.	.	.	.	.	.		.	Q	.	.	.	.	.	.	.	.	R	.	.	D	K	.	.	.	.	.
21	.	.	.	.	.	.	.	.	.	.	.	.	.	.	.	.	.	.	.	.	.	.	.	.	.	.	.	.		.	.	.	.	.	.	.	.	.	.	R	Q	N	.	.	.	.	.	.	.
22	.	.	.	.	.	.	.	.	.	.	.	.	.	.	.	.	.	.	.	.	.	.	.	.	.	.	.	.		.	.	.	.	.	.	.	.	.	.	.	G	.	.	.	.	.	.	.	.
23	.	.	.	.	.	.	.	.	.	.	.	.	.	.	.	.	.	.	.	.	.	.	.	R	.	.	.	.		.	.	.	.	.	.	.	.	.	.	R	Q	N	.	.	.	.	.	.	.
24	.	.	.	.	.	.	.	.	.	.	.	.	.	.	.	.	.	.	.	.	.	.	.	.	.	.	.	.		.	.	.	.	.	.	.	.	.	.	.	G	.	.	.	.	.	.	.	.
25	.	.	.	.	.	.	.	.	.	.	.	.	.	.	.	.	.	.	.	.	.	.	.	.	.	.	.	.		.	.	.	.	.	.	.	.	.	.	.	G	.	.	.	.	.	.	.	.
26	.	.	.	.	.	.	.	.	.	.	.	.	.	.	.	.	.	.	A	.	.	.	.	.	.	.	.	.		.	.	.	.	.	.	.	.	.	.	.	G	.	.	.	.	.	.	.	.
27	.	.	.	.	.	.	.	.	.	.	.	.	.	.	.	.	.	.	.	.	.	.	.	.	.	.	.	.		.	.	.	.	.	.	.	.	.	.	.	G	.	.	.	.	.	.	.	.
28	.	.	.	.	.	.	.	.	.	Y	.	.	.	V	.	.	.	S	.	.	.	.	.	.	.	.	.	.		.	Q	.	.	.	.	.	.	.	.	R	.	.	D	K	.	.	G	.	.
29	.	.	.	.	.	.	.	.	.	Y	.	.	.	.	.	.	.	S	.	.	.	.	.	.	.	.	.	.		.	Q	.	.	.	.	.	.	.	.	R	.	.	D	K	.	.	.	.	.
30	.	.	.	.	.	.	.	.	.	Y	.	.	.	.	.	.	.	S	.	.	.	.	.	.	.	.	.	.		.	Q	.	.	.	.	.	.	.	.	R	.	.	D	K	.	.	.	.	V
31	.	.	.	.	.	.	.	.	.	Y	.	.	.	.	.	.	.	S	.	.	.	.	.	.	.	.	.	.		.	Q	.	.	.	.	.	.	.	.	R	.	.	D	K	.	.	.	.	.
32	.	.	.	.	.	.	.	.	.	.	.	.	.	.	.	.	.	.	.	.	.	.	.	.	.	.	.	.		.	.	.	.	.	.	.	.	.	.	.	.	.	.	.	.	.	.	.	.
33	.	R	.	.	.	.	.	.	F	.	.	.	.	.	.	.	.	.	.	.	.	.	.	.	.	.	.	.		.	.	.	.	.	.	.	.	.	.	R	Q	N	.	.	.	.	.	.	.
34	.	R	.	.	.	.	.	.	F	.	.	.	.	.	.	.	.	.	.	.	.	.	.	.	.	.	.	.		.	.	.	.	.	.	.	.	.	.	.	.	.	.	.	.	.	.	.	.
35	.	.	.	.	.	.	.	.	.	.	.	.	.	.	.	.	.	.	.	.	P	.	.	.	.	.	.	.		.	R	.	.	.	.	.	.	.	.	.	G	.	.	.	.	.	.	.	.
36	.	.	.	.	.	.	.	.	.	.	.	.	.	.	.	.	.	.	.	.	.	.	.	.	.	.	.	.		.	.	.	.	.	.	.	.	.	.	.	.	.	.	.	.	.	.	.	.
37	.	.	.	.	.	.	.	.	.	.	.	.	.	.	.	.	.	.	.	.	.	.	.	.	.	.	.	.		.	Q	.	.	.	.	.	.	.	.	R	.	.	D	K	.	.	.	.	.
38	.	.	.	.	.	.	.	.	.	.	.	.	.	.	.	.	.	.	.	.	.	.	.	.	.	.	.	.		.	Q	.	.	.	.	.	.	.	.	R	.	.	D	K	.	.	.	.	.
39	.	.	.	.	.	.	.	.	.	.	.	.	.	.	.	.	.	.	.	.	.	.	.	.	.	.	.	.		.	Q	.	.	.	.	.	.	.	.	R	.	.	D	K	.	.	.	.	.
40	.	R	.	.	.	.	.	.	.	.	.	.	.	.	.	.	.	.	.	.	.	.	.	.	.	.	.	.		.	.	.	.	.	.	.	.	.	.	R	Q	N	.	.	.	.	.	.	.
41	.	R	.	.	.	.	.	.	.	.	.	.	.	.	.	.	.	.	.	.	.	.	.	.	.	.	.	.		.	.	.	.	.	.	.	.	.	.	.	.	.	.	.	.	.	.	.	.
42	.	.	.	.	.	.	.	.	.	.	.	.	.	.	.	.	.	.	.	.	.	.	.	.	.	.	.	.		.	Q	.	.	.	.	.	.	.	.	R	.	.	D	K	.	.	.	.	.
43	.	.	.	.	.	.	.	.	.	Y	.	.	.	.	.	.	.	S	.	.	.	.	.	.	.	.	.	.		.	Q	.	.	.	.	.	.	.	.	R	.	.	D	K	.	.	.	.	.
44	.	.	.	.	.	.	.	.	.	.	.	.	.	.	.	.	.	.	.	.	.	.	.	.	.	.	.	.		.	Q	.	.	.	.	I	.	.	.	R	.	.	D	K	.	.	.	.	.
45	.	.	.	.	.	.	.	.	.	.	.	.	.	.	.	G	.	.	.	.	.	.	S	.	.	.	.	.		.	.	.	.	.	.	.	.	.	.	.	.	.	.	.	.	.	.	.	.
46	.	.	.	.	.	.	.	.	.	.	.	.	.	.	.	.	.	.	.	.	.	.	S	.	.	.	.	.		.	.	.	.	.	.	.	.	.	.	R	Q	N	.	.	.	.	.	.	.
47	.	.	.	.	.	.	.	.	.	.	.	.	.	.	.	.	.	.	.	.	.	.	.	.	.	.	.	.		.	Q	.	.	.	.	.	.	.	.	R	.	.	D	K	.	.	.	.	.
48	.	.	.	.	.	.	.	.	.	.	.	.	.	.	.	.	.	.	.	.	.	.	.	.	.	.	.	.		.	Q	.	.	.	.	.	.	.	.	R	.	.	D	K	.	.	.	.	.
49	.	.	.	.	.	.	.	.	.	.	.	.	.	.	.	.	.	.	.	.	.	.	.	.	.	.	.	.		.	.	.	.	.	.	.	.	.	.	.	.	.	D	K	.	.	.	.	.
50	.	.	.	.	.	.	.	.	.	.	.	.	.	.	.	.	.	.	.	.	.	.	.	.	.	.	.	.		.	.	.	.	.	.	.	.	.	.	.	.	.	.	.	.	.	.	.	V
51	.	.	.	.	.	.	.	.	.	Y	.	.	.	.	.	.	.	.	.	.	.	.	.	.	.	.	.	.		.	Q	.	.	.	.	.	.	K	.	R	.	.	D	K	.	.	.	.	.
52	.	.	.	.	.	.	.	.	.	Y	.	.	.	.	.	.	.	.	.	.	.	.	.	.	.	.	.	.		.	Q	.	.	.	.	.	D	K	.	R	.	.	D	K	.	.	.	.	.
53	.	.	.	.	.	.	.	.	.	.	.	.	.	.	.	.	.	.	.	.	.	.	.	.	.	.	.	.		.	.	.	.	.	.	.	.	.	.	.	.	.	.	.	.	.	.	.	.
54	.	.	.	.	.	.	.	.	.	.	.	.	.	.	.	.	.	.	.	.	.	.	.	.	.	.	.	.		.	Q	.	.	.	.	.	.	K	.	.	.	.	D	K	.	.	.	.	.
55	.	.	.	.	.	.	.	.	.	.	.	.	.	.	.	.	L	.	.	.	.	.	.	.	.	.	.	.		.	Q	.	.	.	.	.	.	K	.	.	.	.	D	K	.	.	.	.	.
56	L	.	.	.	.	.	.	.	.	.	.	.	.	.	.	.	.	.	.	.	.	.	.	.	.	.	.	.		.	Q	.	.	I	.	.	.	.	.	R	.	.	D	K	.	.	.	.	.
57	.	.	.	.	.	.	.	.	.	.	.	.	.	.	.	.	.	.	.	.	.	.	.	.	.	.	.	.		.	Q	.	.	I	.	.	.	.	.	R	.	.	D	K	.	.	.	.	.
58	.	.	.	.	.	.	.	.	.	.	.	.	.	.	.	.	.	.	.	.	.	.	.	.	.	.	.	.		.	.	.	.	.	.	.	.	.	.	.	G	.	.	.	.	.	.	.	.
59	.	.	.	.	.	.	.	.	.	.	.	.	.	.	.	.	.	.	.	.	.	.	.	.	.	.	.	.		.	.	T	.	.	.	.	.	.	.	.	G	.	.	.	.	.	.	.	.
60	.	.	.	.	.	.	.	.	.	.	.	.	.	.	.	.	.	.	.	.	.	.	.	.	.	.	.	.		.	.	.	.	.	.	.	.	.	.	.	G	.	.	.	.	.	.	.	.
61	.	.	.	.	.	.	.	.	.	.	.	.	.	.	.	.	.	.	.	.	.	.	.	.	.	.	.	.		.	.	.	.	.	.	.	.	.	.	.	G	.	.	.	.	.	.	.	.
62	.	.	.	.	.	.	.	.	.	.	.	.	.	.	.	.	.	.	.	.	.	.	.	.	.	.	.	.		.	.	.	.	.	.	.	.	.	.	.	.	.	.	.	.	.	.	.	.
63	.	.	.	.	.	.	.	.	.	.	.	.	.	.	L	.	.	.	.	.	.	.	.	.	.	.	.	.		.	Q	.	.	.	.	.	.	.	.	R	.	.	D	K	.	.	.	.	.
64	.	.	.	.	.	.	.	.	.	.	.	.	.	.	.	.	.	.	.	.	.	.	.	R	.	.	.	.		.	.	.	.	.	.	.	.	.	.	.	G	.	.	.	.	.	.	.	.
65	.	.	.	.	.	.	.	.	.	.	.	.	.	.	.	.	.	.	.	.	.	.	.	.	.	.	.	.		.	.	.	.	.	.	.	.	.	.	.	.	.	.	.	.	.	.	.	.
66	.	.	.	.	.	.	.	.	.	Y	.	.	.	.	.	.	.	.	.	.	.	.	.	.	.	.	.	.		.	.	.	.	.	.	.	.	.	.	R	Q	N	.	.	.	.	.	.	.
67	.	R	.	.	.	.	.	.	.	.	.	.	.	.	.	.	.	.	.	.	.	.	.	.	G	.	.	.		.	Q	.	.	.	.	.	.	.	.	R	.	.	D	K	.	.	.	.	.
68	.	.	.	.	.	.	.	.	.	.	.	.	.	.	I	.	.	.	.	.	.	.	.	.	.	.	.	.		.	Q	.	.	.	.	.	.	.	.	R	.	.	D	K	.	.	.	.	.
69	.	.	.	.	.	.	.	.	F	.	.	.	.	.	.	.	.	.	.	.	.	.	.	.	.	.	.	.		.	Q	.	.	.	.	.	.	.	.	R	.	.	D	K	.	.	.	.	.
70	.	.	.	.	.	.	.	.	F	.	.	.	.	.	.	.	.	.	.	.	.	.	.	.	.	.	.	.		.	Q	.	.	.	.	.	.	.	.	R	.	.	D	K	.	.	.	.	.
71	.	.	.	.	.	.	.	.	F	.	.	.	.	.	.	.	.	.	.	.	.	.	.	.	.	.	.	.		.	.	.	.	.	.	.	.	.	.	.	.	.	D	K	.	.	.	.	.
72	.	R	.	.	.	.	.	.	.	.	.	.	.	.	.	.	.	.	.	.	.	.	.	.	.	.	.	.		.	.	.	.	.	.	.	.	.	.	.	.	.	D	K	.	.	.	.	.
73	.	R	.	.	.	.	.	.	.	.	.	.	.	.	.	.	.	.	.	.	.	.	.	.	.	.	.	.		.	.	.	.	.	.	.	.	.	.	.	.	.	.	.	.	.	.	.	.
74	.	R	.	.	.	.	.	.	.	.	.	.	.	.	.	.	.	.	.	.	.	.	.	.	.	.	.	.		.	.	.	.	.	.	.	.	.	.	R	Q	N	.	.	.	.	.	.	.
75	.	.	.	.	.	.	.	.	.	.	.	.	T	.	.	.	.	.	.	.	.	.	.	.	.	.	.	.		.	Q	.	.	I	.	.	.	.	.	R	.	.	D	K	.	.	.	.	.
76	.	.	.	.	.	.	.	.	.	.	.	.	.	.	.	.	.	.	.	.	.	.	.	.	.	.	.	.		.	Q	.	.	I	.	.	.	.	.	R	.	.	D	K	.	.	.	.	.
77	.	.	.	.	.	.	.	.	.	.	.	.	.	.	.	.	.	.	.	.	.	.	.	.	.	.	.	.		.	Q	.	.	I	.	.	.	.	.	R	.	.	D	K	.	R	.	.	.
78	.	R	.	.	.	.	.	.	.	.	.	.	.	.	.	.	.	.	.	.	.	.	.	.	.	.	.	.		.	Q	.	.	I	.	.	.	.	.	R	.	.	D	K	.	.	.	.	.
79	.	.	.	.	.	.	.	.	.	.	.	.	.	.	.	.	.	.	.	.	.	.	.	.	.	.	.	.		.	Q	.	.	I	.	.	.	.	.	R	.	.	D	K	.	.	.	.	V
80	.	.	.	.	.	.	.	.	.	.	.	.	.	.	.	.	.	.	.	.	.	.	.	.	.	.	.	.		.	Q	.	.	I	.	.	.	.	.	R	.	.	D	K	.	.	.	.	.
81	.	.	.	.	.	.	.	.	.	.	.	.	.	.	.	.	L	.	.	.	.	.	.	.	.	.	.	.		.	Q	.	.	I	.	.	.	.	.	R	.	.	D	K	.	.	.	.	.
82	.	.	.	.	.	.	.	.	.	.	.	.	.	.	.	.	.	.	.	.	.	.	.	.	.	.	.	.		.	Q	.	.	I	.	.	.	.	.	R	.	.	D	K	.	.	.	.	.
83	.	R	.	.	.	.	.	.	.	.	.	.	.	.	.	.	.	.	.	.	.	.	.	.	.	.	.	.		.	Q	.	.	I	.	.	.	.	.	R	.	.	D	K	.	.	.	.	.
84	.	.	.	.	.	.	.	.	.	.	.	.	.	.	L	.	L	.	.	.	.	.	.	.	.	.	.	.		.	Q	.	.	.	.	.	.	.	.	R	.	.	D	K	.	.	.	.	.
85	.	.	.	.	.	.	.	.	.	.	.	.	.	.	L	.	.	.	.	.	.	.	.	.	.	.	.	.		.	Q	.	.	.	.	.	.	.	.	R	.	.	D	K	.	.	.	.	.
86	.	R	.	.	.	.	.	.	.	.	.	.	.	.	.	.	.	.	.	.	.	.	.	.	.	.	.	.		.	.	.	.	.	.	.	.	K	.	.	.	.	.	.	.	.	.	.	.
87	.	.	.	.	.	.	.	.	.	.	G	.	P	.	L	.	.	.	.	.	.	.	.	.	.	.	.	.		.	Q	.	Y	.	.	.	.	.	.	R	.	.	D	K	.	.	.	.	.
88	.	R	.	.	.	.	A	.	.	.	.	.	.	.	.	.	.	.	.	.	.	.	.	.	.	.	.	.		.	.	.	.	.	.	.	.	K	.	.	.	.	.	.	.	.	.	.	.
89	.	.	.	.	.	.	.	.	.	.	.	.	.	.	L	.	.	.	.	.	.	.	.	.	.	.	.	.		.	Q	.	.	.	.	.	.	.	.	R	.	.	D	K	.	.	.	.	.
90	.	.	.	.	.	.	.	.	F	.	.	.	.	.	.	.	.	.	.	.	.	.	.	.	.	.	.	V		.	.	.	.	.	.	.	.	.	.	R	Q	N	.	.	.	.	.	.	.
91	.	.	.	.	.	.	.	.	.	.	.	.	.	.	L	.	.	.	.	.	.	.	.	.	.	.	D	.		.	Q	.	.	.	.	.	.	.	.	R	.	.	D	K	.	.	.	.	.
92	.	.	.	.	.	.	.	.	P	.	.	Y	.	.	L	G	.	.	.	.	.	.	.	.	.	.	.	.		.	Q	.	.	.	.	.	.	.	.	R	.	.	D	K	.	.	.	.	.
93	.	.	.	.	.	.	.	.	.	.	.	.	.	.	L	.	.	.	.	.	.	.	.	.	.	.	.	.		.	Q	.	.	.	.	.	.	.	.	R	.	.	D	K	E	.	.	.	.
94	.	R	.	.	.	.	.	.	.	.	.	.	.	.	.	.	.	.	.	.	.	.	.	.	.	.	.	.		.	.	.	.	A	.	.	.	.	.	.	.	.	.	.	.	.	.	.	.
95	.	.	.	.	.	.	.	.	.	.	.	.	.	.	.	.	.	.	.	.	.	.	.	.	.	.	.	.		.	.	.	.	.	.	.	.	.	.	.	G	.	.	.	.	.	.	.	.
96	.	.	.	.	.	.	.	.	.	.	.	.	.	.	.	.	.	.	.	.	.	.	.	.	.	.	.	.		.	Q	.	.	.	.	.	.	.	.	R	.	.	D	K	.	.	.	E	.
97	.	R	.	.	.	.	.	.	.	.	.	.	.	.	.	.	.	.	.	.	.	.	.	.	.	G	.	.		.	Q	.	.	.	.	.	.	.	.	R	.	.	D	K	.	.	.	.	.
98	.	.	T	L	F	.	.	.	F	.	.	.	.	.	.	.	.	.	.	.	.	.	.	.	.	.	.	.		.	.	.	.	.	.	.	.	.	.	.	.	.	D	K	.	.	.	N	.
99	.	R	.	.	F	F	.	.	.	.	.	.	.	.	.	.	.	.	.	.	.	.	.	.	.	.	.	.		.	.	T	.	.	.	.	.	.	.	.	.	.	D	K	.	.	.	N	.
100	.	R	.	.	.	.	.	.	.	.	.	.	.	.	.	.	.	.	.	I	.	.	.	.	.	.	.	.		.	.	.	.	.	.	.	.	.	.	.	.	.	.	.	.	.	.	.	.
101	.	R	.	.	.	.	.	.	.	.	.	.	.	.	.	.	.	.	.	.	.	.	.	.	.	.	.	.		.	Q	.	.	.	.	.	.	.	.	R	.	.	D	K	.	.	.	.	.
102	.	.	.	.	.	.	.	.	.	.	.	.	.	.	.	.	.	.	.	.	.	.	.	.	.	.	.	.		.	.	.	.	.	.	.	.	.	G	.	G	.	.	.	.	.	.	.	.
103	.	.	.	.	.	.	.	.	.	.	.	.	.	.	.	.	.	.	.	.	.	.	.	.	.	.	.	.		.	.	.	.	.	.	.	.	.	.	.	G	.	.	.	.	.	.	.	.
104	.	.	.	.	.	.	.	P	.	.	.	.	.	.	.	.	.	.	.	.	.	.	.	.	.	.	.	.		.	.	.	.	.	.	.	.	.	.	.	.	.	.	.	.	.	.	.	.
105	.	.	.	.	.	.	.	.	.	.	.	.	.	.	.	.	.	.	.	.	.	.	.	.	.	.	.	.		.	Q	.	.	.	.	.	.	.	.	R	.	.	D	R	.	.	.	.	.
106	.	.	.	.	.	.	.	.	.	.	.	.	.	.	L	.	.	.	.	.	.	.	.	.	.	.	.	.		.	R	.	.	.	.	.	.	.	.	R	.	.	D	K	.	.	.	.	.
107	.	R	.	.	.	.	.	.	.	.	.	.	.	.	.	.	.	.	.	.	.	.	.	.	.	.	.	.		.	.	.	.	.	G	.	.	.	.	.	.	.	.	.	.	.	.	.	.
108	.	.	.	.	.	.	.	.	.	.	.	.	.	.	.	.	.	.	.	.	.	.	.	.	.	.	.	.		G	.	.	.	.	.	.	.	.	.	.	.	.	.	.	.	.	.	.	.
109	.	.	.	.	.	.	.	.	.	.	.	.	.	.	.	.	.	.	.	.	.	.	.	.	.	.	.	.		.	.	.	.	.	.	.	.	.	.	R	.	.	D	K	.	.	.	.	.
110	.	.	.	.	.	.	.	.	.	.	.	.	.	.	.	.	.	.	.	.	.	D	.	.	.	.	.	.		.	.	.	.	.	.	.	.	.	.	.	G	.	.	.	.	.	.	.	.
111	.	.	.	.	.	.	.	.	.	.	.	.	.	.	.	.	.	.	.	.	.	.	.	.	.	.	.	.		.	Q	.	.	.	.	.	.	.	.	R	.	.	D	K	.	.	.	.	.
112	.	.	.	.	.	.	.	.	.	.	.	.	.	.	.	.	.	S	.	.	.	.	.	.	.	.	.	.		.	.	.	.	.	.	.	.	.	.	.	G	.	.	.	.	.	.	.	.
Additional file 2: Amino acid polymorphisms in the csp N-terminal and C-terminal coding sequences. Polymorphic amino acid residues are listed for each haplotype and total number of sequence for each haplotype is showed in the right end column. Amino acid residues matched to those of the csp of P. knowlesi H strain (XM_002258966) are marked by dots. Amino acids are highlighted in green for monomor…
[truncated: 16 more columns]
